# Supplementary material for: Unraveling the herpetofauna diversity in canga and forest ecosystems of the Eastern Amazon
Source: PLoS One. 2025 Nov 26;20(11):e0332753. doi: 10.1371/journal.pone.0332753 (PMC12654886; doi:10.1371/journal.pone.0332753)
Supplement: S1 Fig — Bootstrap support values are indicated near clade branches. (ZIP) [file pone.0332753.s001.zip]

Archive with 17 entries (16 files):
- Supporting Information/
- Supporting Information/S1_Fig.pdf
- Supporting Information/S1_File.xlsx
- Supporting Information/S1_Table.docx
- Supporting Information/S2_Fig.pdf
- Supporting Information/S2_File.pdf
- Supporting Information/S2_Table.docx
- Supporting Information/S3_Fig.pdf
- Supporting Information/S3_File.xlsx
- Supporting Information/S3_Table.pdf
- Supporting Information/S4_Fig.pdf
- Supporting Information/S4_File.xlsx
- Supporting Information/S4_Table.pdf
- Supporting Information/S5_Fig.pdf
- Supporting Information/S5_File.pdf
- Supporting Information/S5_Table.docx
- Supporting Information/S6_Fig.pdf
