# Supplementary material for: Unraveling the herpetofauna diversity in canga and forest ecosystems of the Eastern Amazon
Source: PLoS One. 2025 Nov 26;20(11):e0332753. doi: 10.1371/journal.pone.0332753 (PMC12654886; doi:10.1371/journal.pone.0332753)
Supplement: S1 Fig — Bootstrap support values are indicated near clade branches. (ZIP) [file pone.0332753.s001.zip › Supporting Information/S1_File.xlsx]

## Sheet: Summary
	Supporting Information: S1 files
	Unraveling the herpetofauna diversity in canga and forest ecosystems of the Eastern Amazon
	Prudente et al.
	This document includes:
	S1 Table 1. Similarity matrix for Jaccard's coefficient between the sampled areas, including all species. Range of values from 0 to 1.0, with values closer to 1.0 indicating increasing similarity.
	S1 Table 2. Similarity matrix for Jaccard's coefficient between the sampled areas, including amphibian species. Range of values from 0 to 1.0, with values closer to 1.0 indicating increasing similarity.
	S1 Table 3. Similarity matrix for Jaccard's coefficient between the sampled areas, including squamate reptile species. Range of values from 0 to 1.0, with values closer to 1.0 indicating increasing similarity.

## Sheet: S1 Table 1
	S1 Table 1. Similarity matrix for Jaccard's coefficient between the sampled areas, including all species. Range of values from 0 to 1.0, with values closer to 1.0 indicating increasing similarity.
		Study area	CA	CM	ON/SX
		CM	0.218884
		ON/SX	0.26	0.542222
		SA	0.358974	0.366379	0.441558
	Abbreviations: CA: Conceição do Araguaia, CM: Carajás Mosaic, ON/SX: Ourilândia do Norte/São Félix do Xingu, SA: São Geraldo do Araguaia.

## Sheet: S1 Table 2
	S1 Table 2. Similarity matrix for Jaccard's coefficient between the sampled areas, including amphibian species. Range of values from 0 to 1.0, with values closer to 1.0 indicating increasing similarity.
		Study area	CA	CM	ON/SX
		CM	0.288659
		ON/SX	0.333333	0.576087
		SA	0.433333	0. 494623	0.60606
	Abbreviations: CA: Conceição do Araguaia, CM: Carajás Mosaic, ON/SX: Ourilândia do Norte/São Félix do Xingu, SA: São Geraldo do Araguaia.

## Sheet: S1 Table 3
	S1 Table 3. Similarity matrix for Jaccard's coefficient between the sampled areas, including squamate reptile species. Range of values from 0 to 1.0, with values closer to 1.0 indicating increasing similarity.
		Study area	CA	CM	ON/SX
		CM	0.169117
		ON/SX	0.19753	0.518797
		SA	0.280701	0.280575	0.318181
	Abbreviations: CA: Conceição do Araguaia, CM: Carajás Mosaic, ON/SX: Ourilândia do Norte/São Félix do Xingu, SA: São Geraldo do Araguaia.
