# Supplementary material for: Unraveling the herpetofauna diversity in canga and forest ecosystems of the Eastern Amazon
Source: PLoS One. 2025 Nov 26;20(11):e0332753. doi: 10.1371/journal.pone.0332753 (PMC12654886; doi:10.1371/journal.pone.0332753)
Supplement: S1 Fig — Bootstrap support values are indicated near clade branches. (ZIP) [file pone.0332753.s001.zip › Supporting Information/S3_File.xlsx]

## Sheet: Summary
	Supporting Information: S3 files
	Unraveling the herpetofauna diversity in canga and forest ecosystems of the Eastern Amazon
	Prudente et al.
	This document includes:
	S3 Table 1. Species delimitation results using ASAP for amphibians. Results of the species delimitation analysis with 16S rRNA and COI gene alignments, showing the number of observed groups for each marker.
	S3 Table 2. Species delimitation results using ASAP for squamate reptiles. Results of the species delimitation analysis with 16S rRNA and COI gene alignments, showing the number of observed groups for each marker.

## Sheet: S3 Table 1
	S3 Table 1. Species delimitation results using ASAP for amphibians. Results of the species delimitation analysis with 16S rRNA and COI gene alignments, showing the number of observed groups for each marker.
	Accession	Family	Species	Sequence 16S	Group 16S	Sequence COI	Group COI	Correlation 16S-COI
	MPEG-34622	Dendrobatidae	Adelphobates galactonotus	Yes	8	Yes	9	True
	MPEG-39497	Dendrobatidae	Adelphobates galactonotus	Yes	8	No	NA	NA
	MPEG-43885	Dendrobatidae	Adelphobates galactonotus	Yes	8	Yes	9	True
	MPEG-43939	Leptodactylidae	Adenomera andreae	Yes	46	Yes	50	True
	MPEG-43942	Leptodactylidae	Adenomera andreae	Yes	46	Yes	50	True
	MPEG-43943	Leptodactylidae	Adenomera andreae	Yes	46	Yes	50	True
	MPEG-44132	Leptodactylidae	Adenomera andreae	Yes	46	Yes	50	True
	MPEG-44135	Leptodactylidae	Adenomera andreae	Yes	46	Yes	50	True
	MPEG-36168	Leptodactylidae	Adenomera hylaedactyla	Yes	9	Yes	10	True
	MPEG-43886	Leptodactylidae	Adenomera hylaedactyla	No	NA	Yes	10	NA
	MPEG-43888	Leptodactylidae	Adenomera hylaedactyla	Yes	9	Yes	10	True
	MPEG-31824	Leptodactylidae	Adenomera kayapo	Yes	7	Yes	8	True
	MPEG-36176	Leptodactylidae	Adenomera kayapo	Yes	7	Yes	8	True
	MPEG-38599	Leptodactylidae	Adenomera kayapo	Yes	7	Yes	8	True
	MPEG-39541	Leptodactylidae	Adenomera kayapo	Yes	7	Yes	8	True
	MPEG-43887	Leptodactylidae	Adenomera kayapo	Yes	7	Yes	8	True
	MPEG-43938	Leptodactylidae	Adenomera kayapo	Yes	7	Yes	8	True
	MPEG-43940	Leptodactylidae	Adenomera kayapo	Yes	7	Yes	8	True
	MPEG-44008	Leptodactylidae	Adenomera kayapo	No	NA	Yes	8	NA
	MPEG-44009	Leptodactylidae	Adenomera kayapo	No	NA	Yes	8	NA
	MPEG-44010	Leptodactylidae	Adenomera kayapo	Yes	7	Yes	8	True
	MPEG-44011	Leptodactylidae	Adenomera kayapo	Yes	7	Yes	8	True
	MPEG-44013	Leptodactylidae	Adenomera kayapo	Yes	7	Yes	8	True
	MPEG-44014	Leptodactylidae	Adenomera kayapo	No	NA	Yes	8	NA
	MPEG-44125	Leptodactylidae	Adenomera kayapo	No	NA	Yes	8	NA
	MPEG-44127	Leptodactylidae	Adenomera kayapo	Yes	7	Yes	8	True
	MPEG-44128	Leptodactylidae	Adenomera kayapo	Yes	7	Yes	8	True
	MPEG-44129	Leptodactylidae	Adenomera kayapo	Yes	7	Yes	8	True
	MPEG-44131	Leptodactylidae	Adenomera kayapo	Yes	7	Yes	8	True
	MPEG-44133	Leptodactylidae	Adenomera kayapo	No	NA	Yes	8	NA
	MPEG-44134	Leptodactylidae	Adenomera kayapo	Yes	7	Yes	8	True
	MPEG-44136	Leptodactylidae	Adenomera kayapo	No	NA	Yes	8	NA
	MPEG-44015	Leptodactylidae	Adenomera saci	Yes	48	Yes	52	True
	ITV56147	Aromobatidae	Allobates carajas	Yes	1	Yes	1	False
	MPEG-36279	Aromobatidae	Allobates carajas	No	NA	Yes	1	NA
	MPEG-39503	Aromobatidae	Allobates carajas	No	NA	Yes	1	NA
	MPEG-43889	Aromobatidae	Allobates carajas	Yes	1	Yes	1	False
	MPEG-43891	Aromobatidae	Allobates carajas	Yes	1	Yes	1	False
	UFSC-CN488	Aromobatidae	Allobates carajas	No	NA	Yes	1	NA
	MPEG-43890	Aromobatidae	Allobates carajas	No	NA	Yes	1	NA
	MPEG-31800	Aromobatidae	Allobates crombiei	Yes	1	Yes	4	False
	MPEG-38676	Aromobatidae	Allobates crombiei	Yes	1	Yes	4	False
	MPEG-36284	Dendrobatidae	Ameerega flavopicta	Yes	11	Yes	12	True
	MPEG-43945	Dendrobatidae	Ameerega flavopicta	Yes	11	Yes	12	True
	MPEG-43946	Dendrobatidae	Ameerega flavopicta	Yes	11	Yes	12	True
	MPEG-43947	Dendrobatidae	Ameerega flavopicta	Yes	11	Yes	12	True
	MPEG-43948	Dendrobatidae	Ameerega flavopicta	Yes	11	No	NA	NA
	MPEG-43949	Dendrobatidae	Ameerega flavopicta	Yes	11	Yes	12	True
	MPEG-43950	Dendrobatidae	Ameerega flavopicta	Yes	11	Yes	12	True
	MPEG-43951	Dendrobatidae	Ameerega flavopicta	Yes	11	Yes	12	True
	MPEG-43952	Dendrobatidae	Ameerega flavopicta	Yes	11	No	NA	NA
	MPEG-43953	Dendrobatidae	Ameerega flavopicta	No	NA	Yes	12	NA
	MPEG-43954	Dendrobatidae	Ameerega flavopicta	Yes	11	No	NA	NA
	MPEG-44137	Dendrobatidae	Ameerega flavopicta	No	NA	Yes	12	NA
	MPEG-44138	Dendrobatidae	Ameerega flavopicta	No	NA	Yes	12	NA
	MPEG-44139	Dendrobatidae	Ameerega flavopicta	Yes	11	Yes	12	True
	MPEG-39450	Dendrobatidae	Ameerega hahneli	Yes	12	Yes	30	True
	MPEG-44016	Craugastoridae	Barycholos ternetzi	Yes	49	Yes	53	True
	MPEG-44017	Craugastoridae	Barycholos ternetzi	Yes	49	Yes	53	True
	MPEG-43892	Hylidae	Boana boans	Yes	40	No	NA	NA
	MPEG-44140	Hylidae	Boana boans	Yes	40	No	NA	NA
	MPEG-39539	Hylidae	Boana cinerascens	Yes	28	Yes	31	True
	MPEG-39536	Hylidae	Boana geographica	Yes	27	No	NA	NA
	MPEG-44018	Hylidae	Boana geographica	Yes	27	Yes	54	True
	MPEG-39540	Hylidae	Boana multifasciata	Yes	29	Yes	32	True
	MPEG-43893	Hylidae	Boana multifasciata	Yes	29	Yes	32	True
	MPEG-43955	Hylidae	Boana multifasciata	Yes	29	Yes	32	True
	MPEG-43956	Hylidae	Boana multifasciata	Yes	29	Yes	32	True
	MPEG-43957	Hylidae	Boana multifasciata	Yes	29	Yes	32	True
	MPEG-43958	Hylidae	Boana multifasciata	Yes	29	Yes	32	True
	MPEG-43959	Hylidae	Boana multifasciata	Yes	29	Yes	32	True
	MPEG-44019	Hylidae	Boana multifasciata	Yes	29	Yes	32	True
	MPEG-44020	Hylidae	Boana multifasciata	Yes	29	No	NA	NA
	MPEG-44141	Hylidae	Boana multifasciata	Yes	29	Yes	32	True
	MPEG-44142	Hylidae	Boana multifasciata	No	NA	Yes	32	NA
	MPEG-36342	Hylidae	Boana punctata	Yes	14	Yes	13	True
	MPEG-43596	Hylidae	Boana punctata	Yes	14	No	NA	NA
	MPEG-43597	Hylidae	Boana punctata	Yes	14	Yes	13	True
	MPEG-43598	Hylidae	Boana punctata	Yes	14	No	NA	NA
	MPEG-43599	Hylidae	Boana punctata	Yes	14	Yes	13	True
	MPEG-44021	Hylidae	Boana punctata	Yes	14	Yes	13	True
	MPEG-44022	Hylidae	Boana punctata	Yes	14	No	NA	NA
	MPEG-44023	Hylidae	Boana punctata	Yes	14	Yes	13	True
	MPEG-36344	Hylidae	Boana raniceps	Yes	15	Yes	14	True
	MPEG-43601	Hylidae	Boana raniceps	Yes	15	Yes	14	True
	MPEG-43602	Hylidae	Boana raniceps	Yes	15	No	NA	NA
	MPEG-43894	Hylidae	Boana raniceps	No	NA	Yes	14	NA
	MPEG-44024	Hylidae	Boana raniceps	Yes	15	No	NA	NA
	MPEG-44025	Hylidae	Boana raniceps	Yes	15	No	NA	NA
	MPEG-39532	Hylidae	Boana steinbachi	No	NA	Yes	2	NA
	ITV56148	Hylidae	Boana steinbachi	Yes	2	Yes	2	True
	MPEG-39531	Hylidae	Boana steinbachi	Yes	2	Yes	2	True
	MPEG-44026	Microhylidae	Chiasmocleis centralis	Yes	50	Yes	55	True
	MPEG-36336	Hylidae	Dendropsophus aff. minutus	Yes	13	No	NA	NA
	MPEG-43603	Hylidae	Dendropsophus aff. minutus	Yes	13	Yes	35	True
	MPEG-43605	Hylidae	Dendropsophus aff. minutus	Yes	13	No	NA	NA
	MPEG-43607	Hylidae	Dendropsophus aff. minutus	Yes	13	Yes	35	True
	MPEG-43960	Hylidae	Dendropsophus aff. minutus	Yes	13	Yes	35	True
	MPEG-44046	Hylidae	Dendropsophus aff. minutus	Yes	13	Yes	35	True
	MPEG-44048	Hylidae	Dendropsophus aff. minutus	Yes	13	No	NA	NA
	MPEG-44049	Hylidae	Dendropsophus aff. minutus	No	NA	Yes	35	NA
	MPEG-44143	Hylidae	Dendropsophus aff. minutus	Yes	13	Yes	35	True
	MPEG-43609	Hylidae	Dendropsophus aff. nanus	Yes	31	Yes	36	True
	MPEG-44031	Hylidae	Dendropsophus aff. nanus	No	NA	Yes	36	NA
	MPEG-44032	Hylidae	Dendropsophus aff. nanus	Yes	31	Yes	36	True
	MPEG-44033	Hylidae	Dendropsophus aff. nanus	Yes	31	Yes	36	True
	MPEG-44034	Hylidae	Dendropsophus aff. nanus	Yes	31	No	NA	NA
	MPEG-38660	Hylidae	Dendropsophus aff. triangulum	Yes	26	Yes	29	True
	MPEG-39519	Hylidae	Dendropsophus aff. triangulum	No	NA	Yes	29	NA
	MPEG-40179	Hylidae	Dendropsophus aff. triangulum	Yes	26	Yes	29	True
	MPEG-40180	Hylidae	Dendropsophus aff. triangulum	Yes	26	Yes	29	True
	MPEG-44051	Hylidae	Dendropsophus anataliasiasi	Yes	25	Yes	57	False
	MPEG-44052	Hylidae	Dendropsophus anataliasiasi	Yes	25	Yes	57	False
	MPEG-44053	Hylidae	Dendropsophus anataliasiasi	Yes	25	Yes	57	False
	MPEG-44037	Hylidae	Dendropsophus melanargyreus	Yes	51	Yes	56	True
	MPEG-38613	Hylidae	Dendropsophus microcephalus	Yes	25	Yes	27	False
	MPEG-39506	Hylidae	Dendropsophus microcephalus	Yes	25	Yes	27	False
	MPEG-39508	Hylidae	Dendropsophus microcephalus	No	NA	Yes	27	NA
	MPEG-43608	Hylidae	Dendropsophus microcephalus	Yes	25	Yes	27	False
	MPEG-43610	Hylidae	Dendropsophus microcephalus	Yes	25	Yes	27	False
	MPEG-44027	Hylidae	Dendropsophus microcephalus	Yes	25	Yes	27	False
	MPEG-44028	Hylidae	Dendropsophus microcephalus	Yes	25	Yes	27	False
	MPEG-44029	Hylidae	Dendropsophus microcephalus	Yes	25	Yes	27	False
	MPEG-44030	Hylidae	Dendropsophus microcephalus	Yes	25	Yes	27	False
	MPEG-36280	Microhylidae	Elachistocleis magna	Yes	10	Yes	11	True
	MPEG-43611	Microhylidae	Elachistocleis magna	Yes	10	No	NA	NA
	MPEG-44038	Microhylidae	Elachistocleis magna	Yes	10	Yes	11	True
	MPEG-44039	Microhylidae	Elachistocleis magna	Yes	10	Yes	11	True
	MPEG-44040	Microhylidae	Elachistocleis magna	Yes	10	Yes	11	True
	MPEG-44041	Microhylidae	Elachistocleis magna	Yes	10	No	NA	NA
	MPEG-44042	Microhylidae	Elachistocleis magna	Yes	10	Yes	11	True
	MPEG-44043	Microhylidae	Elachistocleis magna	Yes	10	Yes	11	True
	MPEG-44044	Microhylidae	Elachistocleis magna	No	NA	Yes	11	NA
	MPEG-43023	Centrolenidae	Hyalinobatrachium iaspidiense	No	NA	Yes	34	NA
	MPEG-36362	Leptodactylidae	Leptodactylus aff. kilombo	Yes	19	Yes	18	True
	MPEG-39549	Leptodactylidae	Leptodactylus aff. kilombo	No	NA	Yes	18	NA
	MPEG-41760	Leptodactylidae	Leptodactylus aff. kilombo	Yes	19	Yes	18	True
	MPEG-43901	Leptodactylidae	Leptodactylus aff. kilombo	Yes	19	Yes	18	True
	MPEG-43902	Leptodactylidae	Leptodactylus aff. kilombo	Yes	19	Yes	18	True
	MPEG-36352	Leptodactylidae	Leptodactylus fuscus	Yes	16	Yes	15	False
	MPEG-43612	Leptodactylidae	Leptodactylus fuscus	Yes	16	Yes	15	False
	MPEG-43613	Leptodactylidae	Leptodactylus fuscus	Yes	16	Yes	15	False
	MPEG-43899	Leptodactylidae	Leptodactylus fuscus	Yes	16	Yes	15	False
	MPEG-44057	Leptodactylidae	Leptodactylus fuscus	No	NA	Yes	15	NA
	MPEG-44058	Leptodactylidae	Leptodactylus fuscus	Yes	16	Yes	15	False
	MPEG-44059	Leptodactylidae	Leptodactylus fuscus	Yes	16	Yes	15	False
	MPEG-36354	Leptodactylidae	Leptodactylus fuscus	Yes	17	Yes	15	False
	MPEG-36368	Leptodactylidae	Leptodactylus leptodactyloides	Yes	20	Yes	19	True
	MPEG-36370	Leptodactylidae	Leptodactylus leptodactyloides	Yes	20	No	NA	NA
	MPEG-36371	Leptodactylidae	Leptodactylus leptodactyloides	Yes	20	No	NA	NA
	MPEG-36375	Leptodactylidae	Leptodactylus leptodactyloides	Yes	20	Yes	19	True
	MPEG-38569	Leptodactylidae	Leptodactylus leptodactyloides	Yes	20	Yes	19	True
	MPEG-38570	Leptodactylidae	Leptodactylus leptodactyloides	Yes	20	Yes	19	True
	MPEG-40867	Leptodactylidae	Leptodactylus leptodactyloides	Yes	20	Yes	19	True
	MPEG-43896	Leptodactylidae	Leptodactylus leptodactyloides	No	NA	Yes	19	NA
	MPEG-43897	Leptodactylidae	Leptodactylus leptodactyloides	Yes	20	Yes	19	True
	MPEG-43898	Leptodactylidae	Leptodactylus leptodactyloides	No	NA	Yes	19	NA
	MPEG-43614	Leptodactylidae	Leptodactylus macrosternum	Yes	17	Yes	17	False
	MPEG-43615	Leptodactylidae	Leptodactylus macrosternum	Yes	17	Yes	17	False
	MPEG-43616	Leptodactylidae	Leptodactylus macrosternum	Yes	17	Yes	17	False
	MPEG-43617	Leptodactylidae	Leptodactylus macrosternum	Yes	17	Yes	17	False
	MPEG-43618	Leptodactylidae	Leptodactylus macrosternum	Yes	17	Yes	17	False
	MPEG-44065	Leptodactylidae	Leptodactylus macrosternum	No	NA	Yes	17	NA
	MPEG-44066	Leptodactylidae	Leptodactylus macrosternum	No	NA	Yes	17	NA
	MPEG-44067	Leptodactylidae	Leptodactylus macrosternum	Yes	17	Yes	17	False
	MPEG-44068	Leptodactylidae	Leptodactylus macrosternum	Yes	17	No	NA	NA
	MPEG-44069	Leptodactylidae	Leptodactylus macrosternum	Yes	17	Yes	17	False
	MPEG-36359	Leptodactylidae	Leptodactylus macrosternum	Yes	18	Yes	17	False
	MPEG-43895	Leptodactylidae	Leptodactylus petersii	Yes	41	Yes	41	True
	MPEG-43961	Leptodactylidae	Leptodactylus petersii	No	NA	Yes	41	NA
	MPEG-44146	Leptodactylidae	Leptodactylus petersii	No	NA	Yes	41	NA
	MPEG-44060	Leptodactylidae	Leptodactylus podicipinus	Yes	52	Yes	58	True
	MPEG-44061	Leptodactylidae	Leptodactylus podicipinus	Yes	52	Yes	58	True
	MPEG-44062	Leptodactylidae	Leptodactylus podicipinus	Yes	52	Yes	58	True
	MPEG-44064	Leptodactylidae	Leptodactylus podicipinus	Yes	52	No	NA	NA
	MPEG-44147	Leptodactylidae	Leptodactylus podicipinus	No	NA	Yes	58	NA
	MPEG-36372	Leptodactylidae	Leptodactylus pustulatus	Yes	21	No	NA	NA
	MPEG-36373	Leptodactylidae	Leptodactylus pustulatus	No	NA	Yes	20	NA
	MPEG-43903	Leptodactylidae	Leptodactylus pustulatus	Yes	21	Yes	20	True
	MPEG-44070	Leptodactylidae	Leptodactylus pustulatus	Yes	21	Yes	20	True
	MPEG-36376	Leptodactylidae	Leptodactylus syphax	Yes	22	Yes	21	True
	MPEG-43904	Leptodactylidae	Leptodactylus syphax	Yes	22	Yes	21	True
	MPEG-43905	Leptodactylidae	Leptodactylus syphax	Yes	22	Yes	21	True
	MPEG-43968	Leptodactylidae	Leptodactylus vastus	Yes	18	Yes	16	False
	MPEG-43969	Leptodactylidae	Leptodactylus vastus	Yes	18	No	NA	NA
	MPEG-44056	Leptodactylidae	Leptodactylus vastus	No	NA	Yes	16	NA
	MPEG-44144	Leptodactylidae	Leptodactylus vastus	Yes	18	Yes	16	False
	MPEG-44145	Leptodactylidae	Leptodactylus vastus	Yes	18	Yes	16	False
	MPEG-36356	Leptodactylidae	Leptodactylus vastus	Yes	16	Yes	16	False
	MPEG-43900	Leptodactylidae	Leptodactylus vastus	Yes	18	Yes	16	False
	MPEG-43962	Leptodactylidae	Leptodactylus vastus	Yes	18	Yes	16	False
	MPEG-43963	Leptodactylidae	Leptodactylus vastus	Yes	18	Yes	16	False
	MPEG-43964	Leptodactylidae	Leptodactylus vastus	Yes	18	Yes	16	False
	MPEG-43965	Leptodactylidae	Leptodactylus vastus	Yes	18	Yes	16	False
	MPEG-43966	Leptodactylidae	Leptodactylus vastus	Yes	18	Yes	16	False
	MPEG-43967	Leptodactylidae	Leptodactylus vastus	Yes	18	Yes	16	False
	MPEG-44054	Leptodactylidae	Leptodactylus vastus	No	NA	Yes	16	NA
	MPEG-44055	Leptodactylidae	Leptodactylus vastus	Yes	18	Yes	16	False
	MPEG-43970	Siphonopidae	Microcaecilia sp.	No	NA	Yes	51	NA
	MPEG-43906	Hylidae	Osteocephalus taurinus	Yes	42	Yes	42	True
	MPEG-43907	Hylidae	Osteocephalus taurinus	Yes	42	Yes	42	True
	MPEG-43908	Hylidae	Osteocephalus taurinus	Yes	42	Yes	42	True
	MPEG-43909	Hylidae	Osteocephalus taurinus	Yes	42	Yes	42	True
	MPEG-43910	Hylidae	Osteocephalus taurinus	Yes	42	Yes	42	True
	MPEG-44071	Hylidae	Osteocephalus taurinus	No	NA	Yes	42	NA
	MPEG-36391	Leptodactylidae	Physalaemus aff. cuvieri	No	NA	Yes	22	NA
	MPEG-38641	Leptodactylidae	Physalaemus aff. cuvieri	No	NA	Yes	28	NA
	MPEG-43619	Leptodactylidae	Physalaemus aff. cuvieri	Yes	32	Yes	28	True
	MPEG-43911	Leptodactylidae	Physalaemus aff. cuvieri	Yes	32	Yes	28	True
	MPEG-43912	Leptodactylidae	Physalaemus aff. cuvieri	Yes	32	Yes	28	True
	MPEG-43971	Leptodactylidae	Physalaemus aff. cuvieri	Yes	32	Yes	28	True
	MPEG-43972	Leptodactylidae	Physalaemus aff. cuvieri	No	NA	Yes	28	NA
	MPEG-44074	Leptodactylidae	Physalaemus aff. cuvieri	Yes	32	Yes	28	True
	MPEG-44149	Leptodactylidae	Physalaemus aff. cuvieri	Yes	32	Yes	28	True
	MPEG-44151	Leptodactylidae	Physalaemus aff. cuvieri	Yes	32	Yes	28	True
	MPEG-44152	Leptodactylidae	Physalaemus aff. cuvieri	Yes	32	Yes	28	True
	MPEG-44153	Leptodactylidae	Physalaemus aff. cuvieri	Yes	32	Yes	28	True
	MPEG-44072	Leptodactylidae	Physalaemus centralis	Yes	33	Yes	59	True
	MPEG-44092	Leptodactylidae	Physalaemus centralis	No	NA	Yes	59	NA
	MPEG-43621	Phyllomedusidae	Pithecopus araguaius	Yes	34	No	NA	NA
	MPEG-43913	Phyllomedusidae	Pithecopus araguaius	Yes	34	Yes	43	True
	MPEG-43973	Phyllomedusidae	Pithecopus araguaius	Yes	34	Yes	43	True
	MPEG-43974	Phyllomedusidae	Pithecopus araguaius	Yes	34	Yes	43	True
	MPEG-43975	Phyllomedusidae	Pithecopus araguaius	Yes	34	Yes	43	True
	MPEG-43976	Phyllomedusidae	Pithecopus araguaius	Yes	34	Yes	43	True
	MPEG-43978	Phyllomedusidae	Pithecopus araguaius	Yes	34	Yes	43	True
	MPEG-44075	Phyllomedusidae	Pithecopus araguaius	No	NA	Yes	43	NA
	MPEG-31811	Craugastoridae	Pristimantis giorgii	Yes	5	Yes	5	False
	MPEG-43979	Craugastoridae	Pristimantis giorgii	No	NA	Yes	5	NA
	MPEG-43980	Craugastoridae	Pristimantis giorgii	Yes	5	Yes	5	False
	MPEG-43981	Craugastoridae	Pristimantis giorgii	Yes	5	Yes	5	False
	MPEG-43982	Craugastoridae	Pristimantis giorgii	Yes	5	Yes	5	False
	MPEG-43983	Craugastoridae	Pristimantis giorgii	Yes	5	Yes	5	False
	MPEG-43984	Craugastoridae	Pristimantis giorgii	Yes	5	Yes	5	False
	MPEG-43985	Craugastoridae	Pristimantis giorgii	Yes	5	Yes	5	False
	MPEG-43986	Craugastoridae	Pristimantis giorgii	Yes	5	Yes	5	False
	MPEG-43987	Craugastoridae	Pristimantis giorgii	Yes	5	Yes	5	False
	MPEG-44076	Craugastoridae	Pristimantis giorgii	Yes	5	Yes	6	False
	MPEG-44077	Craugastoridae	Pristimantis giorgii	Yes	5	Yes	6	False
	MPEG-44078	Craugastoridae	Pristimantis giorgii	Yes	5	Yes	6	False
	MPEG-44154	Craugastoridae	Pristimantis giorgii	Yes	5	Yes	5	False
	MPEG-44155	Craugastoridae	Pristimantis giorgii	Yes	5	Yes	5	False
	MPEG-44156	Craugastoridae	Pristimantis giorgii	Yes	5	No	NA	NA
	MPEG-44157	Craugastoridae	Pristimantis giorgii	Yes	5	Yes	5	False
	MPEG-44158	Craugastoridae	Pristimantis giorgii	Yes	5	Yes	5	False
	MPEG-44159	Craugastoridae	Pristimantis giorgii	Yes	5	Yes	5	False
	MPEG-44160	Craugastoridae	Pristimantis giorgii	Yes	5	Yes	5	False
	MPEG-44161	Craugastoridae	Pristimantis giorgii	Yes	5	Yes	5	False
	MPEG-44162	Craugastoridae	Pristimantis giorgii	Yes	5	Yes	5	False
	MPEG-44163	Craugastoridae	Pristimantis giorgii	Yes	5	Yes	5	False
	MPEG-44164	Craugastoridae	Pristimantis giorgii	Yes	5	Yes	5	False
	MPEG-38525	Craugastoridae	Pristimantis latro	Yes	6	Yes	24	True
	MPEG-43914	Craugastoridae	Pristimantis moa	Yes	5	Yes	44	False
	MPEG-43915	Craugastoridae	Pristimantis moa	No	NA	Yes	44	NA
	MPEG-43916	Craugastoridae	Pristimantis moa	Yes	5	Yes	44	False
	MPEG-31794	Odontophrynidae	Proceratophrys cf. cristiceps	Yes	4	Yes	3	True
	MPEG-36398	Odontophrynidae	Proceratophrys cf. cristiceps	Yes	4	Yes	3	True
	MPEG-36399	Odontophrynidae	Proceratophrys cf. cristiceps	No	NA	Yes	3	NA
	MPEG-38537	Odontophrynidae	Proceratophrys cf. cristiceps	Yes	4	Yes	3	True
	MPEG-39566	Odontophrynidae	Proceratophrys cf. cristiceps	Yes	4	Yes	3	True
	MPEG-40535	Odontophrynidae	Proceratophrys cf. cristiceps	Yes	4	Yes	3	True
	MPEG-43917	Odontophrynidae	Proceratophrys cf. cristiceps	Yes	4	Yes	3	True
	MPEG-43918	Odontophrynidae	Proceratophrys cf. cristiceps	Yes	4	Yes	3	True
	MPEG-43919	Odontophrynidae	Proceratophrys cf. cristiceps	Yes	4	Yes	3	True
	MPEG-43988	Odontophrynidae	Proceratophrys cf. cristiceps	Yes	4	Yes	3	True
	MPEG-43989	Odontophrynidae	Proceratophrys cf. cristiceps	Yes	4	Yes	3	True
	MPEG-43626	Leptodactylidae	Pseudopaludicola canga	Yes	35	Yes	37	True
	MPEG-43627	Leptodactylidae	Pseudopaludicola canga	Yes	35	Yes	37	True
	MPEG-43628	Leptodactylidae	Pseudopaludicola canga	Yes	35	Yes	37	True
	MPEG-43629	Leptodactylidae	Pseudopaludicola canga	Yes	35	Yes	37	True
	MPEG-43630	Leptodactylidae	Pseudopaludicola canga	Yes	35	Yes	37	True
	MPEG-43631	Leptodactylidae	Pseudopaludicola canga	Yes	35	Yes	37	True
	MPEG-43632	Leptodactylidae	Pseudopaludicola canga	No	NA	Yes	37	NA
	MPEG-43633	Leptodactylidae	Pseudopaludicola canga	Yes	35	Yes	37	True
	MPEG-43634	Leptodactylidae	Pseudopaludicola canga	Yes	35	Yes	37	True
	MPEG-43635	Leptodactylidae	Pseudopaludicola canga	Yes	35	Yes	37	True
	MPEG-43636	Leptodactylidae	Pseudopaludicola canga	Yes	35	Yes	37	True
	MPEG-43637	Leptodactylidae	Pseudopaludicola canga	Yes	35	Yes	37	True
	MPEG-43638	Leptodactylidae	Pseudopaludicola canga	Yes	35	No	NA	NA
	MPEG-43640	Leptodactylidae	Pseudopaludicola canga	Yes	35	No	NA	NA
	MPEG-43641	Leptodactylidae	Pseudopaludicola canga	Yes	35	Yes	37	True
	MPEG-43642	Leptodactylidae	Pseudopaludicola canga	Yes	35	Yes	37	True
	MPEG-43643	Leptodactylidae	Pseudopaludicola canga	No	NA	Yes	37	NA
	MPEG-43644	Leptodactylidae	Pseudopaludicola canga	Yes	35	Yes	37	True
	MPEG-43646	Leptodactylidae	Pseudopaludicola canga	Yes	35	No	NA	NA
	MPEG-43647	Leptodactylidae	Pseudopaludicola canga	Yes	35	No	NA	NA
	MPEG-43648	Leptodactylidae	Pseudopaludicola canga	Yes	35	No	NA	NA
	MPEG-43649	Leptodactylidae	Pseudopaludicola canga	Yes	35	Yes	37	True
	MPEG-43651	Leptodactylidae	Pseudopaludicola canga	Yes	35	Yes	37	True
	MPEG-43652	Leptodactylidae	Pseudopaludicola canga	Yes	35	Yes	37	True
	MPEG-43653	Leptodactylidae	Pseudopaludicola canga	Yes	35	Yes	37	True
	MPEG-43924	Leptodactylidae	Pseudopaludicola canga	No	NA	Yes	37	NA
	MPEG-43925	Leptodactylidae	Pseudopaludicola canga	Yes	35	Yes	37	True
	MPEG-43926	Leptodactylidae	Pseudopaludicola canga	Yes	35	Yes	37	True
	MPEG-43927	Leptodactylidae	Pseudopaludicola canga	Yes	35	Yes	37	True
	MPEG-43928	Leptodactylidae	Pseudopaludicola canga	Yes	35	Yes	37	True
	MPEG-43930	Leptodactylidae	Pseudopaludicola canga	Yes	35	Yes	37	True
	MPEG-43931	Leptodactylidae	Pseudopaludicola canga	Yes	35	Yes	37	True
	MPEG-44080	Leptodactylidae	Pseudopaludicola canga	Yes	35	No	NA	NA
	MPEG-44081	Leptodactylidae	Pseudopaludicola canga	Yes	35	Yes	37	True
	MPEG-44082	Leptodactylidae	Pseudopaludicola canga	Yes	35	No	NA	NA
	MPEG-44083	Leptodactylidae	Pseudopaludicola canga	No	NA	Yes	37	NA
	MPEG-44084	Leptodactylidae	Pseudopaludicola canga	Yes	35	Yes	37	True
	MPEG-44085	Leptodactylidae	Pseudopaludicola canga	Yes	35	Yes	37	True
	MPEG-44087	Leptodactylidae	Pseudopaludicola canga	Yes	35	Yes	37	True
	MPEG-44088	Leptodactylidae	Pseudopaludicola canga	Yes	35	Yes	37	True
	MPEG-44089	Leptodactylidae	Pseudopaludicola canga	Yes	35	Yes	37	True
	MPEG-44090	Leptodactylidae	Pseudopaludicola canga	Yes	35	No	NA	NA
	MPEG-44091	Leptodactylidae	Pseudopaludicola canga	Yes	35	No	NA	NA
	MPEG-43655	Leptodactylidae	Pseudopaludicola javae	Yes	36	Yes	38	True
	MPEG-43656	Leptodactylidae	Pseudopaludicola javae	No	NA	Yes	38	NA
	MPEG-43657	Leptodactylidae	Pseudopaludicola javae	Yes	36	Yes	38	True
	MPEG-43658	Leptodactylidae	Pseudopaludicola javae	Yes	36	Yes	38	True
	MPEG-43659	Leptodactylidae	Pseudopaludicola javae	Yes	36	Yes	38	True
	MPEG-44093	Leptodactylidae	Pseudopaludicola javae	Yes	36	Yes	38	True
	MPEG-44094	Leptodactylidae	Pseudopaludicola javae	Yes	36	No	NA	NA
	MPEG-44095	Leptodactylidae	Pseudopaludicola javae	Yes	36	No	NA	NA
	MPEG-44097	Leptodactylidae	Pseudopaludicola javae	Yes	36	Yes	38	True
	MPEG-43920	Leptodactylidae	Pseudopaludicola mystacalis	Yes	43	Yes	45	True
	MPEG-43921	Leptodactylidae	Pseudopaludicola mystacalis	Yes	43	Yes	45	True
	MPEG-43922	Leptodactylidae	Pseudopaludicola mystacalis	Yes	43	Yes	45	True
	MPEG-43932	Bufonidae	Rhaebo guttatus	Yes	44	Yes	46	True
	MPEG-43933	Bufonidae	Rhaebo guttatus	No	NA	Yes	46	NA
	MPEG-44099	Bufonidae	Rhaebo guttatus	No	NA	Yes	46	NA
	MPEG-40742	Bufonidae	Rhinella castaneotica	Yes	3	Yes	7	True
	MPEG-40743	Bufonidae	Rhinella castaneotica	Yes	3	Yes	7	True
	MPEG-31821	Bufonidae	Rhinella dapsilis	Yes	3	Yes	7	True
	MPEG-31822	Bufonidae	Rhinella dapsilis	Yes	3	Yes	7	True
	MPEG-36190	Bufonidae	Rhinella dapsilis	Yes	3	Yes	7	True
	MPEG-36191	Bufonidae	Rhinella dapsilis	Yes	3	Yes	7	True
	MPEG-43934	Bufonidae	Rhinella dapsilis	Yes	3	Yes	7	True
	MPEG-9331	Bufonidae	Rhinella dapsilis	Yes	3	No	NA	NA
	MPEG-43935	Bufonidae	Rhinella diptycha	No	NA	Yes	47	NA
	MPEG-43990	Bufonidae	Rhinella diptycha	Yes	47	Yes	47	False
	MPEG-43991	Bufonidae	Rhinella diptycha	Yes	47	Yes	47	False
	MPEG-43992	Bufonidae	Rhinella diptycha	Yes	47	Yes	48	False
	MPEG-43993	Bufonidae	Rhinella diptycha	Yes	47	Yes	47	False
	MPEG-43994	Bufonidae	Rhinella diptycha	Yes	47	Yes	47	False
	MPEG-43995	Bufonidae	Rhinella diptycha	No	NA	Yes	47	NA
	MPEG-43996	Bufonidae	Rhinella diptycha	Yes	47	Yes	48	False
	MPEG-43997	Bufonidae	Rhinella diptycha	Yes	47	Yes	47	False
	MPEG-44165	Bufonidae	Rhinella diptycha	Yes	47	Yes	47	False
	MPEG-44166	Bufonidae	Rhinella diptycha	Yes	47	No	NA	NA
	MPEG-43660	Bufonidae	Rhinella mirandaribeiroi	Yes	37	No	NA	NA
	MPEG-38589	Hylidae	Scinax aff. cruentomma	Yes	23	Yes	25	True
	MPEG-43662	Hylidae	Scinax fuscomarginatus	Yes	38	Yes	39	True
	MPEG-43663	Hylidae	Scinax fuscomarginatus	Yes	38	Yes	39	True
	MPEG-43664	Hylidae	Scinax fuscomarginatus	Yes	38	Yes	39	True
	MPEG-43665	Hylidae	Scinax fuscomarginatus	Yes	38	No	NA	NA
	MPEG-43666	Hylidae	Scinax fuscomarginatus	Yes	38	Yes	39	True
	MPEG-44102	Hylidae	Scinax fuscomarginatus	Yes	38	Yes	39	True
	MPEG-44103	Hylidae	Scinax fuscomarginatus	Yes	38	No	NA	NA
	MPEG-44104	Hylidae	Scinax fuscomarginatus	Yes	38	No	NA	NA
	MPEG-44105	Hylidae	Scinax fuscomarginatus	Yes	38	No	NA	NA
	MPEG-44106	Hylidae	Scinax fuscomarginatus	Yes	38	Yes	39	True
	MPEG-44107	Hylidae	Scinax fuscomarginatus	Yes	38	Yes	39	True
	MPEG-36455	Hylidae	Scinax gr. ruber	No	NA	Yes	23	NA
	MPEG-44101	Hylidae	Scinax gr. ruber	Yes	53	Yes	23	True
	MPEG-40816	Hylidae	Scinax nebulosus	Yes	30	Yes	33	False
	MPEG-40817	Hylidae	Scinax nebulosus	No	NA	Yes	33	NA
	MPEG-44113	Hylidae	Scinax nebulosus	Yes	30	Yes	60	False
	MPEG-44114	Hylidae	Scinax nebulosus	Yes	30	Yes	60	False
	MPEG-44116	Hylidae	Scinax nebulosus	Yes	30	Yes	60	False
	MPEG-44117	Hylidae	Scinax nebulosus	No	NA	Yes	60	NA
	MPEG-38605	Hylidae	Scinax similis	Yes	24	Yes	26	True
	MPEG-38606	Hylidae	Scinax similis	No	NA	Yes	26	NA
	MPEG-40540	Hylidae	Scinax similis	Yes	24	Yes	26	True
	MPEG-40541	Hylidae	Scinax similis	No	NA	Yes	26	NA
	MPEG-40820	Hylidae	Scinax similis	No	NA	Yes	26	NA
	MPEG-40821	Hylidae	Scinax similis	Yes	24	No	NA	NA
	MPEG-43661	Hylidae	Scinax similis	Yes	24	Yes	26	True
	MPEG-43998	Hylidae	Scinax similis	Yes	24	Yes	26	True
	MPEG-43999	Hylidae	Scinax similis	Yes	24	Yes	26	True
	MPEG-44100	Hylidae	Scinax similis	Yes	24	Yes	26	True
	MPEG-44109	Hylidae	Scinax similis	Yes	24	Yes	26	True
	MPEG-44110	Hylidae	Scinax similis	Yes	24	Yes	26	True
	MPEG-44111	Hylidae	Scinax similis	Yes	24	Yes	26	True
	MPEG-44112	Hylidae	Scinax similis	Yes	24	Yes	26	True
	MPEG-44167	Hylidae	Scinax similis	Yes	24	Yes	26	True
	MPEG-44168	Hylidae	Scinax similis	Yes	24	Yes	26	True
	MPEG-43936	Hylidae	Scinax x signatus	Yes	45	Yes	49	True
	MPEG-43668	Hylidae	Trachycephalus typhonius	Yes	39	Yes	40	True
	MPEG-43669	Hylidae	Trachycephalus typhonius	Yes	39	Yes	40	True
	MPEG-43937	Hylidae	Trachycephalus typhonius	Yes	39	Yes	40	True

## Sheet: S3 Table 2
	S3 Table 2. Species delimitation results using ASAP for squamate reptiles. Results of the species delimitation analysis with 16S rRNA and COI gene alignments, showing the number of observed groups for each marker.
	Accession	Family	Species	Sequence 16S	Group 16S	Sequence COI	Group COI	Correlation 16S-COI
	MPEG-18535	Teiidae	Ameiva ameiva	No	NA	Yes	3	NA
	MPEG-30979	Teiidae	Ameiva ameiva	Yes	21	Yes	3	True
	MPEG-30985	Teiidae	Ameiva ameiva	Yes	21	Yes	3	True
	MPEG-32112	Teiidae	Ameiva ameiva	Yes	21	Yes	3	True
	MPEG-33607	Teiidae	Ameiva ameiva	Yes	21	Yes	3	True
	MPEG-26940	Typhlopidae	Amerotyphlops reticulatus	Yes	13	Yes	16	True
	MPEG-33599	Amphisbaenidae	Amphisbaena alba	Yes	40	Yes	42	True
	MPEG-26934	Aniliidae	Anilius scytale	Yes	10	Yes	13	True
	MPEG-25553	Dipsadidae	Apostolepis nigrolineata	Yes	4	Yes	5	True
	MPEG-27700	Gymnophthalmidae	Arthrosaura reticulata	Yes	19	No	NA	NA
	MPEG-26936	Dipsadidae	Atractus albuquerquei	Yes	12	Yes	15	True
	MPEG-27281	Viperidae	Bothrops atrox	No	NA	Yes	18	NA
	MPEG-27265	Viperidae	Bothrops sp.	No	NA	Yes	18	NA
	MPEG-32115	Gymnophthalmidae	Cercosaura ocellata	Yes	37	Yes	26	False
	MPEG-30991	Gymnophthalmidae	Cercosaura olivacea	Yes	25	Yes	26	False
	MPEG-31135	Sphaerodactylidae	Chatogekko amazonicus	Yes	33	Yes	33	True
	MPEG-31145	Sphaerodactylidae	Chatogekko amazonicus	Yes	33	Yes	33	True
	MPEG-31146	Sphaerodactylidae	Chatogekko amazonicus	Yes	33	Yes	33	True
	MPEG-30997	Gymnophthalmidae	Colobosaura modesta	Yes	26	Yes	27	True
	MPEG-33623	Gymnophthalmidae	Colobosaura modesta	Yes	26	No	NA	NA
	MPEG-33624	Gymnophthalmidae	Colobosaura modesta	Yes	26	No	NA	NA
	MPEG-33626	Gymnophthalmidae	Colobosaura modesta	Yes	26	No	NA	NA
	MPEG-33628	Gymnophthalmidae	Colobosaura modesta	Yes	26	No	NA	NA
	MPEG-33629	Gymnophthalmidae	Colobosaura modesta	Yes	26	No	NA	NA
	MPEG-33630	Gymnophthalmidae	Colobosaura modesta	Yes	26	No	NA	NA
	MPEG-33631	Gymnophthalmidae	Colobosaura modesta	Yes	26	No	NA	NA
	MPEG-28718	Mabuyidae	Copeoglossum nigropunctatum	Yes	20	Yes	22	True
	MPEG-31058	Mabuyidae	Copeoglossum nigropunctatum	Yes	20	Yes	22	True
	MPEG-31059	Mabuyidae	Copeoglossum nigropunctatum	Yes	31	Yes	31	True
	MPEG-19561	Boidae	Corallus hortulana	Yes	3	Yes	4	True
	MPEG-27286	Boidae	Corallus hortulana	Yes	3	Yes	4	True
	MPEG-27282	Viperidae	Crotalus durissus	Yes	16	Yes	19	True
	MPEG-27308	Dipsadidae	Drepanoides anomalus	Yes	17	No	NA	NA
	MPEG-26935	Colubridae	Drymoluber dichrous	Yes	11	Yes	14	True
	MPEG-25568	Dipsadidae	Dryophylax hypoconia 02	Yes	7	Yes	10	True
	MPEG-27290	Dipsadidae	Dryophylax hypoconia 02	Yes	7	Yes	10	True
	MPEG-27436	Dipsadidae	Erythrolamprus carajasensis	Yes	15	No	NA	NA
	MPEG-27266	Dipsadidae	Erythrolamprus poecilogyrus	Yes	15	No	NA	NA
	ITV42456	Boidae	Eunectes murinus	Yes	1	Yes	1	True
	MPEG-31149	Sphaerodactylidae	Gonatodes eladioi	Yes	34	Yes	34	True
	MPEG-31150	Sphaerodactylidae	Gonatodes eladioi	Yes	34	Yes	34	True
	MPEG-31015	Sphaerodactylidae	Gonatodes humeralis	Yes	27	No	NA	NA
	MPEG-33581	Sphaerodactylidae	Gonatodes humeralis	Yes	27	Yes	40	False
	MPEG-33582	Sphaerodactylidae	Gonatodes humeralis	Yes	27	Yes	41	False
	MPEG-33600	Sphaerodactylidae	Gonatodes humeralis	Yes	27	No	NA	NA
	MPEG-33601	Sphaerodactylidae	Gonatodes humeralis	Yes	27	No	NA	NA
	MPEG-33608	Sphaerodactylidae	Gonatodes humeralis	Yes	27	No	NA	NA
	MPEG-33633	Sphaerodactylidae	Gonatodes humeralis	Yes	27	Yes	40	False
	MPEG-31030	Phyllodactylidae	Gymnodactylus amarali	Yes	28	Yes	28	True
	MPEG-31048	Phyllodactylidae	Gymnodactylus amarali	Yes	28	Yes	28	True
	MPEG-25555	Dipsadidae	Helicops angulatus	No	NA	Yes	6	NA
	MPEG-31051	Iguanidae	Iguana iguana	Yes	29	Yes	29	True
	MPEG-31054	Teiidae	Kentropyx calcarata	Yes	30	Yes	30	True
	MPEG-32118	Teiidae	Kentropyx calcarata	Yes	30	Yes	30	True
	MPEG-33609	Teiidae	Kentropyx calcarata	Yes	30	Yes	30	True
	MPEG-25558	Dipsadidae	Leptodeira annulata	Yes	5	Yes	7	True
	MPEG-27287	Colubridae	Mastigodryas boddaerti	No	NA	Yes	11	NA
	MPEG-26421	Colubridae	Mastigodryas boddaerti	Yes	8	Yes	11	True
	ITV48963	Gymnophthalmidae	Micrablepharus atticolus	Yes	2	Yes	2	True
	MPEG-31065	Gymnophthalmidae	Micrablepharus atticolus	Yes	2	Yes	2	True
	MPEG-31072	Gymnophthalmidae	Micrablepharus atticolus	Yes	2	Yes	2	True
	MPEG-33634	Gymnophthalmidae	Micrablepharus atticolus	Yes	2	Yes	2	True
	MPEG-33635	Gymnophthalmidae	Micrablepharus atticolus	Yes	2	Yes	2	True
	MPEG-33636	Gymnophthalmidae	Micrablepharus atticolus	Yes	2	No	NA	NA
	MPEG-33637	Gymnophthalmidae	Micrablepharus atticolus	No	NA	Yes	2	NA
	MPEG-30987	Dactyloidae	Norops brasiliensis	Yes	23	Yes	24	True
	MPEG-33576	Dactyloidae	Norops brasiliensis	Yes	24	Yes	25	True
	MPEG-33577	Dactyloidae	Norops brasiliensis	Yes	24	Yes	25	True
	MPEG-33578	Dactyloidae	Norops brasiliensis	Yes	24	Yes	25	True
	MPEG-33580	Dactyloidae	Norops brasiliensis	Yes	24	Yes	25	True
	MPEG-33619	Dactyloidae	Norops brasiliensis	Yes	24	No	NA	NA
	MPEG-33620	Dactyloidae	Norops brasiliensis	Yes	24	Yes	25	True
	MPEG-33621	Dactyloidae	Norops brasiliensis	Yes	24	Yes	25	True
	MPEG-30986	Dactyloidae	Norops fuscoauratus	Yes	22	Yes	23	True
	MPEG-31131	Dactyloidae	Norops fuscoauratus	Yes	22	Yes	23	True
	MPEG-33583	Mabuyidae	Notomabuya frenata	Yes	20	Yes	22	True
	MPEG-33584	Mabuyidae	Notomabuya frenata	Yes	20	Yes	22	True
	MPEG-27309	Colubridae	Oxybelis aeneus	No	NA	Yes	21	NA
	MPEG-25561	Dipsadidae	Oxyrhopus trigeminus	Yes	6	Yes	8	True
	MPEG-27283	Dipsadidae	Oxyrhopus trigeminus	Yes	6	Yes	8	True
	MPEG-31074	Phyllodactylidae	Phyllopezus aff. pollicaris	Yes	32	Yes	32	False
	MPEG-33603	Phyllodactylidae	Phyllopezus aff. pollicaris	No	NA	Yes	32	NA
	MPEG-33604	Phyllodactylidae	Phyllopezus aff. pollicaris	No	NA	Yes	32	NA
	MPEG-33605	Phyllodactylidae	Phyllopezus aff. pollicaris	Yes	41	Yes	32	False
	MPEG-33606	Phyllodactylidae	Phyllopezus aff. pollicaris	Yes	32	Yes	32	False
	MPEG-32788	Tropiduridae	Plica plica	Yes	39	Yes	39	True
	MPEG-32121	Gymnophthalmidae	Potamites aff. ecpleopus	Yes	38	Yes	37	True
	MPEG-32128	Gymnophthalmidae	Potamites aff. ecpleopus	Yes	38	Yes	37	True
	MPEG-33610	Gymnophthalmidae	Potamites aff. ecpleopus	Yes	42	Yes	38	True
	MPEG-33611	Gymnophthalmidae	Potamites aff. ecpleopus	Yes	42	Yes	38	True
	MPEG-33612	Gymnophthalmidae	Potamites aff. ecpleopus	Yes	42	Yes	38	True
	MPEG-33613	Gymnophthalmidae	Potamites aff. ecpleopus	No	NA	Yes	38	NA
	MPEG-33614	Gymnophthalmidae	Potamites aff. ecpleopus	No	NA	Yes	38	NA
	MPEG-33640	Gymnophthalmidae	Potamites aff. ecpleopus	Yes	42	Yes	38	True
	MPEG-33641	Gymnophthalmidae	Potamites aff. ecpleopus	Yes	42	Yes	38	True
	MPEG-33642	Gymnophthalmidae	Potamites aff. ecpleopus	Yes	42	Yes	38	True
	MPEG-33643	Gymnophthalmidae	Potamites aff. ecpleopus	Yes	42	Yes	38	True
	MPEG-27288	Dipsadidae	Pseudoboa nigra	No	NA	Yes	20	NA
	MPEG-27310	Dipsadidae	Pseudoboa nigra	No	NA	Yes	20	NA
	MPEG-27311	Dipsadidae	Pseudoboa nigra	Yes	18	No	NA	NA
	MPEG-26424	Colubridae	Spilotes pullatus	Yes	9	Yes	12	True
	MPEG-27284	Colubridae	Spilotes pullatus	Yes	9	Yes	12	True
	MPEG-31161	Phyllodactylidae	Thecadactylus rapicauda	Yes	35	Yes	35	False
	MPEG-32127	Phyllodactylidae	Thecadactylus rapicauda	Yes	35	Yes	35	False
	MPEG-33645	Phyllodactylidae	Thecadactylus rapicauda	Yes	35	Yes	44	False
	MPEG-25564	Leptotyphlopidae	Trilepida fuliginosa	No	NA	Yes	9	NA
	MPEG-27227	Leptotyphlopidae	Trilepida macrolepis	Yes	14	Yes	17	True
	MPEG-31190	Tropiduridae	Tropidurus oreadicus	Yes	36	Yes	36	True
	MPEG-33585	Tropiduridae	Tropidurus oreadicus	Yes	36	Yes	36	True
	MPEG-33586	Tropiduridae	Tropidurus oreadicus	Yes	36	Yes	36	True
	MPEG-33615	Tropiduridae	Tropidurus oreadicus	Yes	36	Yes	36	True
	MPEG-33616	Tropiduridae	Tropidurus oreadicus	Yes	36	Yes	36	True
	MPEG-33617	Tropiduridae	Tropidurus oreadicus	No	NA	Yes	36	NA
	MPEG-33638	Tropiduridae	Tropidurus oreadicus	Yes	36	Yes	36	True
	MPEG-33646	Tropiduridae	Tropidurus oreadicus	No	NA	Yes	36	NA
	MPEG-33618	Tropiduridae	Uranoscodon superciliosus	Yes	43	Yes	43	True
