# Supplementary material for: Unraveling the herpetofauna diversity in canga and forest ecosystems of the Eastern Amazon
Source: PLoS One. 2025 Nov 26;20(11):e0332753. doi: 10.1371/journal.pone.0332753 (PMC12654886; doi:10.1371/journal.pone.0332753)
Supplement: S1 Fig — Bootstrap support values are indicated near clade branches. (ZIP) [file pone.0332753.s001.zip › Supporting Information/S4_File.xlsx]

## Sheet: Summary
	Supporting Information: S4 files
	Unraveling the herpetofauna diversity in canga and forest ecosystems of the Eastern Amazon
	Prudente et al.
	This document includes:
	S4 Table 1. Results of the lineage delimitation analysis using ASAP for amphibian specimens based on COI data.
	S4 Table 2. Results of the lineage delimitation analysis using ASAP for amphibian specimens based on 16S rRNA data.
	S4 Table 3. Results of the lineage delimitation analysis using ASAP for squamate specimens based on COI data.
	S4 Table 4. Results of the lineage delimitation analysis using ASAP for squamate specimensbased on 16S rRNA data.

## Sheet: S4 Table 1
	S4 Table 1. Results of the lineage delimitation analysis using ASAP for amphibian specimens based on COI data. The table presents the 10 best results obtained from the ASAP (Assemble Species by Automatic Partitioning) analysis based on the COI alignment of ampbhipian specimens. It includes the total number of delimited groups, ASAP scores, p-values, slope of the score distribution curve (W), and …
		Overall rank	Nº of groups	ASAP score	P-val (rank)	W (rank)	Threshold dist.
		1	60	5	2.70e-02 (6)	4.92e-04 (4)	0.05808
		2	59	5.5	2.35e-02 (5)	4.66e-04 (6)	0.065377
		3	63	9	3.31e-01 (16)	6.87e-04 (2)	0.046562
		4	76	12.5	1.58e-01 (13)	1.27e-04 (12)	0.018529
		5	61	12.5	6.59e-01 (22)	6.56e-04 (3)	0.050087
		6	45	13	1.12e-02 (4)	7.63e-05 (22)	0.089902
		7	65	14	1.00e-05 (1)	7.29e-05 (27)	0.02746
		8	41	14	4.47e-03 (3)	7.59e-05 (25)	0.09087
		9	74	15.5	5.83e-01 (20)	1.27e-04 (11)	0.019684
		10	67	19	9.36e-02 (8)	6.73e-05 (30)	0.026357

## Sheet: S4 Table 2
	S4 Table 2. Results of the lineage delimitation analysis using ASAP for amphibian specimens based on 16S rRNA data. The table presents the 10 best results obtained from the ASAP (Assemble Species by Automatic Partitioning) analysis based on the 16S rRNA alignment of amphibian specimens. It includes the total number of delimited groups, ASAP scores, p-values, slope of the score distribution curve …
		Overall rank	Nº of groups	ASAP score	P-val (rank)	W (rank)	Threshold dist.
		1	53	4	4.80e-04 (6)	7.99e-04 (2)	0.077283
		2	53	5.5	1.27e-03 (7)	6.87e-04 (4)	0.067853
		3	56	8	7.75e-03 (13)	7.91e-04 (3)	0.03767
		4	56	9	2.20e-02 (17)	1.01e-03 (1)	0.047973
		5	55	12.5	2.63e-02 (18)	3.91e-04 (7)	0.05438
		6	51	13.5	1.44e-02 (15)	2.11e-04 (12)	0.087267
		7	54	14	7.41e-02 (23)	6.85e-04 (5)	0.05857
		8	64	14.5	2.03e-02 (16)	1.52e-04 (13)	0.014744
		9	61	15	3.82e-02 (19)	2.18e-04 (11)	0.022382
		10	62	15	6.04e-02 (21)	3.30e-04 (9)	0.02003

## Sheet: S4 Table 
	S4 Table 3. Results of the lineage delimitation analysis using ASAP for squamate specimens based on COI data. The table presents the 10 best results obtained from the ASAP (Assemble Species by Automatic Partitioning) analysis based on the COI alignment of squamate specimens. It includes the total number of delimited groups, ASAP scores, p-values, slope of the score distribution curve (W), and thr…
		Overall rank	Nº of groups	ASAP score	P-val (rank)	W (rank)	Threshold dist.
		1	44	3.5	3.09e-01 (6)	5.84e-03 (1)	0.0861
		2	42	4.5	6.98e-02 (3)	1.43e-03 (6)	0.110475
		3	46	7	6.31e-03 (2)	1.04e-03 (12)	0.045573
		4	50	7.5	6.03e-01 (11)	1.91e-03 (4)	0.032944
		5	51	8	4.97e-01 (9)	1.27e-03 (7)	0.024827
		6	43	8.5	7.90e-01 (15)	4.67e-03 (2)	0.102474
		7	52	9	6.89e-01 (13)	1.60e-03 (5)	0.019806
		8	53	9.5	5.79e-01 (10)	1.15e-03 (9)	0.016797
		9	47	10.5	3.97e-01 (8)	9.74e-04 (13)	0.042436
		10	57	14.5	2.44e-01 (5)	4.13e-04 (24)	0.00886

## Sheet: S4 Table 4
	S4 Table 4. Results of the lineage delimitation analysis using ASAP for squamate specimens based on 16S rRNA data. The table presents the 10 best results obtained from the ASAP (Assemble Species by Automatic Partitioning) analysis based on the 16S rRNA alignment of squamate specimens. It includes the total number of delimited groups, ASAP scores, p-values, slope of the score distribution curve (W…
		Overall rank	Nº of groups	ASAP score	P-val (rank)	W (rank)	Threshold dist.
		1	43	7.5	3.01e-02 (5)	1.35e-03 (10)	0.025247
		2	39	8	3.47e-01 (13)	2.39e-03 (3)	0.062727
		3	38	8.5	2.32e-01 (9)	1.43e-03 (8)	0.066474
		4	35	9.5	2.14e-01 (8)	1.19e-03 (11)	0.076381
		5	42	11.5	7.22e-04 (1)	4.73e-04 (22)	0.032381
		6	42	13	2.89e-01 (11)	8.58e-04 (15)	0.036651
		7	54	13.5	2.75e-01 (10)	6.90e-04 (17)	0.010538
		8	45	15.5	3.01e-01 (12)	6.74e-04 (19)	0.021203
		9	56	17	3.61e-01 (14)	6.61e-04 (20)	0.006438
		10	37	17.5	8.04e-01 (28)	1.45e-03 (7)	0.068528
